# Supplementary material for: Photoelectrocatalytic Detection and Degradation Studies of a Hazardous Textile Dye Safranin T
Source: Nanomaterials (Basel). 2023 Jul 30;13(15):2218. doi: 10.3390/nano13152218 (PMC10420668; doi:10.3390/nano13152218)
Supplement: Supplementary file 1 [file nanomaterials-13-02218-s001.zip]

Archive with 1 entries (1 files):
- nanomaterials-2495311-supplementary.pdf
